# Supplementary material for: Unraveling the shared genetics of common epilepsies and general cognitive ability
Source: medRxiv. 2024 Mar 26:2024.03.25.24304773. Preprint. [Version 1] doi: 10.1101/2024.03.25.24304773 (PMC10996742; doi:10.1101/2024.03.25.24304773)
Supplement: Supplement 2 [file media-2.xlsx]

## Sheet: Index
Unraveling the shared genetics of common epilepsies and general cognitive ability.
Authors: Naz Karadag (MSc), Espen Hagen (PhD), Alexey A. Shadrin (PhD), Dennis van der Meer (PhD), Kevin S. O'Connell (PhD), Zillur Rahman (PhD), Gleda Kutrolli (PhD), Nadine Parker (PhD), Shahram Bahrami (PhD), Vera Fominykh (MD, PhD), Kjell Heuser (MD, PhD), Erik Taubøll (MD, PhD), Torill Ueland (PhD), Nils Eiel Steen (MD, PhD), Srdjan Djurovic (PhD), Anders M. Dale (PhD), Oleksandr Frei (PhD),…
Table		Contents
Supplementary Table 1		Linkage disequilibrium score regression (LDSC) analysis.
Supplementary Table 2		Univariate MiXeR Estimates
Supplementary Table 3		Bivariate MiXeR Estimates - General cognitive ability x Epilepsies
Supplementary Table 4		Distinct genomic loci associated with 'all epilepsy' (ALL) and general cognitive ability (COG) at conjFDR<0.05
Supplementary Table 5		Distinct genomic loci associated with genetic generalized epilepsy (GGE) and general cognitive ability (COG) at conjFDR<0.05
Supplementary Table 6		Distinct genomic loci associated with childhood absence epilepsy (CAE) and general cognitive ability (COG) at conjFDR<0.05
Supplementary Table 7		Distinct genomic loci associated with juvenile myoclonic epilepsy (JME) and general cognitive ability (COG) at conjFDR<0.05
Supplementary Table 8		Sign concordance test in independent samples
Supplementary Table 9		All SNPs jointly associated with ALL and COG having a conjFDR <0.10 and an r2≧0.6 with one of the independent significant SNPs with conjFDR<0.05
Supplementary Table 10		All SNPs jointly associated with GGE and COG having a conjFDR <0.10 and an r2≧0.6 with one of the independent significant SNPs with conjFDR<0.05
Supplementary Table 11		All SNPs jointly associated with CAE and COG having a conjFDR <0.10 and an r2≧0.6 with one of the independent significant SNPs with conjFDR<0.05
Supplementary Table 12		All SNPs jointly associated with JME and COG having a conjFDR <0.10 and an r2≧0.6 with one of the independent significant SNPs with conjFDR<0.05
Supplementary Table 13		List of nonsynonymous exonic variants shared between epilepsies and general cognitive ability
Supplementary Table 14		Genes selected by Open Targets, V2G to conjFDR<0.05 shared between ALL and COG
Supplementary Table 15		Genes selected by Open Targets, V2G to conjFDR<0.05 shared between GGE and COG
Supplementary Table 16		Genes selected by Open Targets, V2G to conjFDR<0.05 shared between CAE and COG
Supplementary Table 17		Genes selected by Open Targets, V2G to conjFDR<0.05 shared between JME and COG

## Sheet: S1
Supplementary Table 1: Linkage disequilibrium score regression (LDSC) analysis.
LDSC results include rg: genetic correlation; se: standard error of rg; p: p-value of rg; h2_obs and h2_obs_se: observed scale h2 for trait 2 and standard error; h2_int and h2_int_se: single-trait LD Score regression intercept for trait 2 and standard error; gcov_int and gcov_int_se: cross-trait LD Score regression intercept and standard error. FDR: false discovery rate. Trait abbreviations; all:…
Trait_1	Trait_2	rg	se	z	p	h2_obs	h2_obs_se	h2_int	h2_int_se	gcov_int	gcov_int_se
all	GGE	0.9225	0.0247	37.3988	4.0922e-306	0.5989	0.05	1.0376	0.0133	0.6548	0.0112
all	FocalOtherLesion	0.6645	0.275	2.4161	0.0157	0.0327	0.0347	1.0557	0.0087	0.5452	0.0071
all	all	1	1.0154e-06	984807	0	0.1146	0.0128	1.1068	0.0106	1.1068	0.0106
all	COG	-0.2002	0.0391	-5.1164	3.1148e-07	0.1946	0.0078	1.028	0.0195	-0.0011	0.0092
all	CAE	1.0164	0.093	10.9288	8.3955e-28	0.7517	0.1602	1.0652	0.0096	0.284	0.0079
all	FE	0.8555	0.0296	28.9197	6.7446e-184	0.0698	0.0143	1.1021	0.0089	0.9231	0.0087
all	FocalLesionNegative	0.7197	0.0604	11.9179	9.5529e-33	0.1427	0.0309	1.0142	0.0087	0.5854	0.0077
all	JME	0.8336	0.0498	16.7238	8.7886e-63	0.9473	0.1239	1.0386	0.0108	0.3673	0.0084
all	FocalHS	0.6239	0.1905	3.275	0.0011	0.2287	0.123	1.0423	0.0101	0.2864	0.0073
CAE	GGE	1.0568	0.0651	16.2323	2.9791e-59	0.5997	0.0494	1.0377	0.0135	0.4632	0.009
CAE	FocalOtherLesion	0.9806	0.6384	1.5361	0.1245	0.0313	0.0348	1.0585	0.009	0.0567	0.0063
CAE	all	1.0164	0.093	10.9288	8.3955e-28	0.1152	0.0136	1.1056	0.0116	0.284	0.0079
CAE	COG	-0.0882	0.0544	-1.6222	0.1048	0.1948	0.008	1.033	0.0211	0.0058	0.0074
CAE	FE	0.7337	0.1518	4.8324	1.3493e-06	0.0678	0.0139	1.1052	0.0086	0.1002	0.0068
CAE	CAE	1	2.1052e-06	475005	0	0.7998	0.1509	1.0608	0.0091	1.0608	0.0091
CAE	FocalLesionNegative	0.4693	0.1466	3.2021	0.0014	0.1387	0.0298	1.0159	0.0089	0.0767	0.0074
CAE	JME	0.7932	0.1057	7.5068	6.0571e-14	0.9419	0.1193	1.0397	0.0106	0.0967	0.0072
CAE	FocalHS	0.2505	0.2503	1.0005	0.3171	0.2457	0.1188	1.0422	0.0098	0.0414	0.0069
COG	FocalOtherLesion	-0.2312	0.22	-1.0509	0.2933	0.0258	0.0342	1.0601	0.0091	-0.0048	0.0085
COG	GGE	-0.1364	0.0313	-4.3607	1.2964e-05	0.6049	0.05	1.0355	0.0137	0.0127	0.0094
COG	FE	-0.2341	0.0577	-4.0576	4.9579e-05	0.0676	0.014	1.1055	0.0088	-0.0049	0.0086
COG	CAE	-0.0882	0.0544	-1.6222	0.1048	0.7872	0.1558	1.0623	0.0094	0.0058	0.0074
COG	FocalLesionNegative	-0.2381	0.0653	-3.6446	0.0003	0.1378	0.0302	1.0165	0.0091	0.0024	0.0095
COG	JME	-0.1153	0.0393	-2.9366	0.0033	0.9334	0.1227	1.0416	0.011	0.0122	0.0083
COG	FocalHS	-0.1766	0.0991	-1.7822	0.0747	0.2452	0.1214	1.0423	0.0098	-0.0059	0.0086
COG	COG	1	4.9e-07	2.04083e+06	0	0.1909	0.0068	1.0488	0.013	1.0488	0.013
COG	all	-0.2002	0.0391	-5.1164	3.1148e-07	0.1151	0.0131	1.106	0.0113	-0.0011	0.0092
FE	all	0.8555	0.0296	28.9197	6.7446e-184	0.1164	0.0131	1.1043	0.0111	0.9231	0.0087
FE	GGE	0.6085	0.073	8.3306	8.0413e-17	0.6008	0.0489	1.0372	0.0135	0.2451	0.0077
FE	FocalOtherLesion	0.6591	0.3343	1.9716	0.0487	0.0278	0.0351	1.058	0.0089	0.5439	0.0064
FE	COG	-0.2341	0.0577	-4.0576	4.9579e-05	0.1941	0.0078	1.0322	0.0197	-0.0049	0.0086
FE	FE	1	9.0212e-07	1.1085e+06	0	0.0673	0.0142	1.106	0.0087	1.106	0.0087
FE	CAE	0.7337	0.1518	4.8324	1.3493e-06	0.784	0.1559	1.0616	0.0093	0.1002	0.0068
FE	FocalLesionNegative	0.8656	0.0619	13.9877	1.8541e-44	0.1412	0.0306	1.0151	0.0089	0.6857	0.0073
FE	JME	0.5611	0.1021	5.4964	3.8754e-08	0.95	0.1187	1.0384	0.0102	0.1386	0.0065
FE	FocalHS	0.8942	0.2433	3.6759	0.0002	0.2266	0.1227	1.0425	0.0098	0.3365	0.007
FocalHS	GGE	0.2512	0.1374	1.8287	0.0674	0.5786	0.0437	1.0441	0.0126	0.0849	0.0069
FocalHS	FocalOtherLesion	1.5735	0.8171	1.9256	0.0542	0.0444	0.035	1.0547	0.009	0.0756	0.0069
FocalHS	CAE	0.2505	0.2503	1.0005	0.3171	0.7688	0.1466	1.0636	0.0089	0.0414	0.0069
FocalHS	FE	0.8942	0.2433	3.6759	0.0002	0.0694	0.0156	1.1029	0.0096	0.3365	0.007
FocalHS	FocalLesionNegative	0.518	0.2118	2.4457	0.0145	0.135	0.0291	1.0182	0.0089	0.1095	0.0061
FocalHS	JME	0.2301	0.1606	1.4326	0.152	0.9325	0.1234	1.0393	0.0111	0.0391	0.0067
FocalHS	all	0.6239	0.1905	3.275	0.0011	0.1117	0.0133	1.1085	0.0116	0.2864	0.0073
FocalHS	COG	-0.1766	0.0991	-1.7822	0.0747	0.198	0.0087	1.0339	0.0223	-0.0059	0.0086
FocalHS	FocalHS	1	2.6785e-06	373341	0	0.2447	0.1189	1.0427	0.0098	1.0427	0.0098
FocalLesionNegative	GGE	0.4573	0.0822	5.5648	2.6244e-08	0.6097	0.0506	1.0365	0.0137	0.1883	0.0083
FocalLesionNegative	FocalOtherLesion	0.4286	0.3303	1.2978	0.1943	0.0376	0.0346	1.0568	0.0089	0.1903	0.0059
FocalLesionNegative	FE	0.8656	0.0619	13.9877	1.8541e-44	0.0704	0.0148	1.1037	0.009	0.6857	0.0073
FocalLesionNegative	FocalLesionNegative	1	2.3873e-05	41886.1	0	0.1376	0.0298	1.0165	0.0089	1.0165	0.0089
FocalLesionNegative	CAE	0.4693	0.1466	3.2021	0.0014	0.8243	0.1557	1.0603	0.0094	0.0767	0.0074
FocalLesionNegative	all	0.7197	0.0604	11.9179	9.5529e-33	0.1168	0.014	1.105	0.012	0.5854	0.0077
FocalLesionNegative	JME	0.4456	0.1081	4.1232	3.7359e-05	0.9736	0.1272	1.036	0.0106	0.0933	0.0066
FocalLesionNegative	COG	-0.2381	0.0653	-3.6446	0.0003	0.198	0.0082	1.0349	0.0211	0.0024	0.0095
FocalLesionNegative	FocalHS	0.518	0.2118	2.4457	0.0145	0.2401	0.1188	1.0428	0.0098	0.1095	0.0061
FocalOtherLesion	FocalOtherLesion	1	1.1583e-05	86332.5	0	0.0297	0.0347	1.059	0.0089	1.059	0.0089
FocalOtherLesion	GGE	0.672	0.4246	1.5827	0.1135	0.612	0.051	1.037	0.0143	0.1525	0.0069
FocalOtherLesion	FE	0.6591	0.3343	1.9716	0.0487	0.0679	0.0146	1.1058	0.0093	0.5439	0.0064
FocalOtherLesion	CAE	0.9806	0.6384	1.5361	0.1245	0.8051	0.1522	1.0628	0.0094	0.0567	0.0063
FocalOtherLesion	FocalLesionNegative	0.4286	0.3303	1.2978	0.1943	0.144	0.0304	1.0148	0.0091	0.1903	0.0059
FocalOtherLesion	JME	0.7716	0.5274	1.463	0.1435	0.959	0.1305	1.0383	0.011	0.0868	0.0068
FocalOtherLesion	all	0.6645	0.275	2.4161	0.0157	0.1165	0.0134	1.1063	0.012	0.5452	0.0071
FocalOtherLesion	COG	-0.2312	0.22	-1.0509	0.2933	0.198	0.0082	1.0326	0.0213	-0.0048	0.0085
FocalOtherLesion	FocalHS	1.5735	0.8171	1.9256	0.0542	0.2494	0.1269	1.042	0.0104	0.0756	0.0069
GGE	FocalOtherLesion	0.672	0.4246	1.5827	0.1135	0.0292	0.0338	1.058	0.0087	0.1525	0.0069
GGE	GGE	1	4.5564e-07	2.1947e+06	0	0.6014	0.0493	1.0375	0.0135	1.0375	0.0135
GGE	all	0.9225	0.0247	37.3988	4.0922e-306	0.1152	0.0136	1.1059	0.0117	0.6548	0.0112
GGE	COG	-0.1364	0.0313	-4.3607	1.2964e-05	0.1942	0.0078	1.0325	0.02	0.0127	0.0094
GGE	CAE	1.0568	0.0651	16.2323	2.9791e-59	0.775	0.1546	1.0633	0.0092	0.4632	0.009
GGE	FE	0.6085	0.073	8.3306	8.0413e-17	0.0684	0.0142	1.1046	0.0087	0.2451	0.0077
GGE	JME	0.8772	0.0299	29.3103	7.6665e-189	0.9355	0.118	1.0405	0.0103	0.5863	0.0103
GGE	FocalLesionNegative	0.4573	0.0822	5.5648	2.6244e-08	0.1401	0.0311	1.0157	0.009	0.1883	0.0083
GGE	FocalHS	0.2512	0.1374	1.8287	0.0674	0.2229	0.1222	1.0424	0.0099	0.0849	0.0069
JME	GGE	0.8772	0.0299	29.3103	7.6665e-189	0.6013	0.0494	1.0375	0.0136	0.5863	0.0103
JME	FocalOtherLesion	0.7716	0.5274	1.463	0.1435	0.0308	0.0349	1.0586	0.009	0.0868	0.0068
JME	FE	0.5611	0.1021	5.4964	3.8754e-08	0.0677	0.0139	1.1052	0.0086	0.1386	0.0065
JME	all	0.8336	0.0498	16.7238	8.7886e-63	0.1156	0.0136	1.1055	0.0116	0.3673	0.0084
JME	CAE	0.7932	0.1057	7.5068	6.0571e-14	0.7994	0.1509	1.0608	0.0091	0.0967	0.0072
JME	COG	-0.1153	0.0393	-2.9366	0.0033	0.1949	0.008	1.0326	0.0209	0.0122	0.0083
JME	FocalLesionNegative	0.4456	0.1081	4.1232	3.7359e-05	0.1388	0.0299	1.0159	0.0089	0.0933	0.0066
JME	JME	1	1.9045e-09	525070000	0	0.9411	0.1191	1.0399	0.0106	1.0399	0.0106
JME	FocalHS	0.2301	0.1606	1.4326	0.152	0.2469	0.119	1.0423	0.0098	0.0391	0.0067

## Sheet: S2
Supplementary Table 2: Univariate MiXeR estimates
Univariate estimates for epilepsies and general cognitive ability. Abbreviations: pi = Polygenicity; sig2_beta = Discoverability; h2 = Heritability; nc@p9 = number of causal variants with strongest effects required to explain 90% variance at genome-wide significance; AIC = Akaike information criterion. Trait abbreviations; all: 'all epilepsy', GGE: genetic generalized epilepsies, CAE: childhood a…
trait	pi (mean)	pi (std)	sig2_beta (mean)	sig2_beta (std)	sig2_zero (mean)	sig2_zero (std)	h2 (mean)	h2 (std)	nc@p9 (mean)	nc@p9 (std)	AIC	BIC
COG	0.00349664	0.000109033	2.62353e-05	7.41839e-07	1.20811	0.00506755	0.190126	0.00222694	11151.2	347.72	339.404	329.907
GGE	0.000909876	7.26811e-05	0.000264183	1.6244e-05	1.11303	0.00462319	0.49625	0.0150641	2901.7	231.789	101.678	92.7036
all	0.000921427	0.000119952	4.31477e-05	5.72469e-06	1.15767	0.00316005	0.0811196	0.0030545	2938.54	382.54	6.49152	-2.47151
CAE	0.000774	0.000136349	0.000479217	9.10542e-05	1.07117	0.00263875	0.744682	0.0386003	2468.37	434.833	1.03282	-7.95304
JME	0.00079261	9.23404e-05	0.000473066	4.50319e-05	1.0707	0.00311526	0.769717	0.0362732	2527.73	294.484	11.8857	2.89984

## Sheet: S3
Supplementary Table 3. Bivariate MiXeR Estimates - Epilepsies x General Cognitive Ability
Bivariate estimates for general cognitive ability by epilepsies: pi1, pi2, p12, are polygenicity specific for trait1, trait2 and shared polygenicity, respectively. nc1@p9, nc2@p9 and nc12@p9 are the number of causal variants specific for trait1, trait2 and the overlap, respectively. rgs, correlation of effect sizes within the shared polygenic component. rg, genetic correlation. fraction_shared_wi…
trait1	trait2	dice (mean)	dice (std)	pi1 (mean)	pi1 (std)	pi2 (mean)	pi2 (std)	pi12 (mean)	pi12 (std)	nc1@p9 (mean)	nc1@p9 (std)	nc2@p9 (mean)	nc2@p9 (std)	nc12@p9 (mean)	nc12@p9 (std)	rho_zero (mean)	rho_zero (std)	rho_beta (mean)	rho_beta (std)	rg (mean)	rg (std)	fraction_concordant_within_shared (mean)	fraction_concordant_within_shared (std)	best_vs_min_AIC	best_vs_min_BIC	best_vs_max_AIC	best_vs_max_BIC
COG	GGE	0.406463	0.0262863	0.00260017	0.000109404	1.34066e-05	1.22731e-05	0.00089647	7.61289e-05	8292.23	348.902	42.7551	39.1402	2858.95	242.784	-0.00554467	0.00321237	-0.25189	0.0212342	-0.126244	0.00884549	0.418928	0.00699486	26.6314	17.6576	-0.68197	-9.6558
COG	all	0.405627	0.0400807	0.00259819	0.000136626	2.29849e-05	2.45856e-05	0.000898442	0.00011692	8285.94	435.716	73.3015	78.4065	2865.24	372.871	-0.0180127	0.00279276	-0.386292	0.0245292	-0.192524	0.0113003	0.373708	0.00847696	6.95691	-2.00571	-0.944381	-9.907
COG	CAE	0.333661	0.0537761	0.00278135	0.000164595	5.87123e-05	7.42169e-05	0.000715287	0.000131829	8870.04	524.913	187.24	236.686	2281.13	420.417	0.00261777	0.00288654	-0.24385	0.0500173	-0.104207	0.0164516	0.421475	0.0165438	2.37492	-6.61055	-0.860858	-9.84632
COG	JME	0.34176	0.0369534	0.00276313	0.000147333	5.91042e-05	5.24402e-05	0.000733506	8.82085e-05	8811.94	469.861	188.49	167.238	2339.24	281.307	0.00226207	0.00301775	-0.285008	0.0346153	-0.125025	0.0134644	0.407941	0.0115278	3.88728	-5.09824	-0.561983	-9.5475

## Sheet: S4
Supplementary Table 4:		Distinct genomic loci associated with 'all epilepsy' (ALL) and general cognitive ability (COG) at conjFDR<0.05
The most strongly associated lead SNPs in independent genomic loci are shown after merging regions < 250 KB apart into a single locus. ANNOVAR = functional variant classification based on position in or outside of a gene; CADD = Combined Annotation-Dependent depletion score, which predict how deleterious the SNP effect is on protein structure/function (higher scores indicate more deleterious); Re…
locusnum	CHR	LEAD_SNP	LEAD_BP	MinBP	MaxBP	FDR	A1	A2	nearestGene	dist	func	CADD	RDB	minChrState	commonChrState	PVAL_in_ALL	Z_in_ALL	PVAL_in_COG	Z_in_COG	A1_in_ALL	A1_in_COG	Z_recalculated_in_ALL	Z_recalculated_in_COG	ConcordEffect	Novel_in_All	Novel_in_COG
1	1	rs10158414	207770852	207740868	207877415	0.00947557	T	C	CR1:RP11-78B10.2	00:00:00	ncRNA_intronic	1.376	6	4	15	9.97e-06	-4.418	1.641e-06	4.793	C	C	4.418	-4.793	No	Yes	No
2	2	rs976365	57017445	56788822	57051690	0.0341708	C	A	AC008173.1	39746	intergenic	1.245	7	9	15	5.216e-05	-4.046	1.712e-05	4.3	A	A	4.046	-4.3	No	No	No
3	2	rs13012916	57923006	57917222	57938354	0.0134978	T	G	CTD-2026C7.1	59556	intergenic	1.798	6	5	15	2.969e-07	-5.125	3.064e-06	4.666	G	G	5.125	-4.666	No	No	No
4	2	rs7559464	100906323	100892516	100986964	0.0252801	G	A	LONRF2	0	intronic	2.334	7	4	5	4.152e-05	4.099	2.999e-10	-6.299	A	A	-4.099	6.299	No	Yes	No
5	2	rs2222131	113457915	113444837	113467333	0.0493167	G	T	NT5DC4	21147	intergenic	3.345		2	15	0.0001144	3.858	3.567e-05	-4.134	T	T	-3.858	4.134	No	Yes	No
6	4	rs173048	103213362	103204358	103213362	0.0385114	A	C	SLC39A8	0	intronic	4.517	6	4	15	7.731e-05	3.953	2.455e-07	-5.161	C	C	-3.953	5.161	No	Yes	No
7	5	rs36033	60960727	60939019	60965517	0.0321898	T	C	C5orf64:RP11-2O17.2	00:00:00	ncRNA_intronic	9.923	7	5	15	5.894e-05	4.017	1.017e-08	-5.728	C	C	-4.017	5.728	No	Yes	No
8	10	rs11191193	103802408	103493226	103823135	6.81323e-06	A	G	C10orf76	0	intronic	2.596	5	4	5	2.658e-09	5.951	1.287e-15	-7.996	G	G	-5.951	7.996	No	No	No
9	16	rs12919418	7232872	7210882	7262687	0.0108328	G	T	RBFOX1	0	intronic	1.821	5	5	15	1.318e-05	4.357	1.027e-06	-4.886	T	T	-4.357	4.886	No	No	No
10	16	rs11150675	28980531	28829228	29008079	0.0313939	G	A	NFATC2IP	2112	intergenic	0.714	5	5	5	5.688e-05	4.025	6.661e-14	7.494	A	A	-4.025	-7.494	Yes	No	No
11	20	rs12479765	33825378	33797816	33880546	0.0292379	G	A	EDEM2:MMP24-AS1:MMP24	00:00:00	ncRNA_intronic	4.661	5	4	5	4.414e-05	-4.085	1.268e-05	4.365	A	A	4.085	-4.365	No	No	No

## Sheet: S5
Supplementary Table 5:		Distinct genomic loci associated with genetic generalized epilepsies (GGE) and general cognitive ability (COG) at conjFDR<0.05
The most strongly associated lead SNPs in independent genomic loci are shown after merging regions < 250 KB apart into a single locus. ANNOVAR = functional variant classification based on position in or outside of a gene; CADD = Combined Annotation-Dependent depletion score, which predict how deleterious the SNP effect is on protein structure/function (higher scores indicate more deleterious); Re…
locusnum	CHR	LEAD_SNP	LEAD_BP	MinBP	MaxBP	FDR	A1	A2	nearestGene	dist	func	CADD	RDB	minChrState	commonChrState	PVAL_in_GGE	Z_in_GGE	PVAL_in_COG	Z_in_COG	A1_in_GGE	A1_in_COG	Z_recalculated_in_GGE	Z_recalculated_in_COG	ConcordEffect	Novel_in_GGE	Novel_in_COG
1	1	rs61777153	23720822	23720822	23734016	0.0321151	G	A	TCEA3	0	intronic	8.64	2b	2	7	0.000253	-3.659	3.372e-05	-4.147	A	A	3.659	4.147	Yes	Yes	No
2	1	rs3843280	181714172	181645227	181758170	0.00665764	A	G	CACNA1E	0	intronic	8.66	5	4	15	2.054e-05	4.259	2.707e-07	5.143	G	G	-4.259	-5.143	Yes	Yes	No
3	2	rs10779936	23950200	23877565	24252436	0.00304063	A	G	KLHL29	18718	intergenic	2.609	6	4	5	6.475e-06	4.51	4.646e-07	-5.04	G	G	-4.51	5.04	No	No	No
4	2	rs2080785	56833138	56616218	57043657	0.0288891	G	T	AC008173.1	144296	intergenic	0.691		9	15	0.0002117	-3.705	2.897e-06	4.678	T	T	3.705	-4.678	No	No	No
5	2	rs13012916	57923006	57917222	57938354	0.00789742	T	G	CTD-2026C7.1	59556	intergenic	1.798	6	5	15	3.611e-11	-6.619	3.064e-06	4.666	G	G	6.619	-4.666	No	No	No
6	2	rs2192899	58751109	58741360	58751109	0.0151188	A	G	LINC01122	0	ncRNA_intronic	0.576		5	15	7.312e-05	3.966	3.936e-06	4.615	G	G	-3.966	-4.615	Yes	No	No
7	2	rs45600937	60678501	60607636	60723905	0.0474217	G	A	BCL11A	0	UTR3	7.303	7	5	15	0.0005018	3.48	2.884e-07	5.131	A	A	-3.48	-5.131	Yes	Yes	No
8	2	rs10153789	82060482	82021040	82205348	0.0476009	T	G	RN7SL201P	133720	intergenic	1.264	7	9	15	0.0003141	-3.603	0.0001227	-3.841	G	G	3.603	3.841	Yes	No	No
9	2	rs2678659	104452617	104313465	104481141	0.0144026	A	G	AC013727.1	20810	intergenic	3.733		9	15	2.424e-05	-4.222	9.855e-06	4.42	G	G	4.222	-4.42	No	No	No
10	3	rs12631337	50198537	49914397	50250837	0.029253	G	A	SEMA3F	0	intronic	7.158	5	2	7	0.000216	-3.7	2.355e-12	-7.012	A	A	3.7	7.012	Yes	No	No
11	3	rs8906	52739520	52277445	52838402	0.00529323	T	C	GLT8D1:SPCS1	00:00:00	UTR5	9.117	1d	1	1	1.454e-05	4.336	1.94e-10	6.366	C	C	-4.336	-6.366	Yes	No	No
12	3	rs62253001	69767057	69703029	70221107	0.0307088	A	G	MITF	21528	intergenic	2.427	7	5	15	0.0002252	-3.689	3.983e-05	-4.108	G	G	3.689	4.108	Yes	Yes	No
13	3	rs11708668	108051865	108044952	108097168	0.0351117	G	A	HHLA2	0	intronic	3.016	7	5	15	0.000295	-3.62	1.088e-05	4.399	A	A	3.62	-4.399	No	No	No
14	3	rs9839713	137110475	136944485	137116656	0.0394981	C	T	RNA5SP142	126500	intergenic	2.22	6	9	15	0.0003631	3.566	2.07e-07	5.193	T	T	-3.566	-5.193	Yes	No	No
15	4	rs7679673	106061534	106049147	106151843	0.042789	C	A	AC004069.2	0	ncRNA_intronic	2.804	5	5	15	0.0004176	-3.529	3.508e-10	6.274	A	A	3.529	-6.274	No	Yes	No
16	4	rs1107797	152675447	152457180	152724301	0.0182404	T	C	PET112	0	intronic	5.132		4	5	9.875e-05	3.894	2.658e-06	-4.696	C	C	-3.894	4.696	No	Yes	No
17	5	rs62366404	57769572	57768092	57882140	0.0363337	G	A	PLK2	13484	intergenic	0.233	6	5	15	0.0002054	-3.712	6.838e-05	3.982	A	A	3.712	-3.982	No	Yes	No
18	5	rs6870370	95250892	95221337	95307696	0.0174245	T	C	ELL2	0	intronic	0.052	6	4	5	2.594e-05	-4.206	1.449e-05	4.336	C	C	4.206	-4.336	No	No	No
19	5	rs387390	113941876	113837198	114021494	0.00666443	T	G	RP11-492A10.1	0	ncRNA_intronic	1.016	7	9	15	4.681e-07	5.039	2.221e-06	-4.732	G	G	-5.039	4.732	No	No	No
20	6	rs72829857	16966052	16923873	17005239	0.00231435	A	G	STMND1	136436	intergenic	1.835	4	5	15	4.403e-06	-4.591	2.723e-07	5.142	G	G	4.591	-5.142	No	No	No
21	6	rs6569342	98613835	98310091	98792109	0.00331697	C	T	RP11-436D23.1	0	ncRNA_intronic	2.898	7	9	15	7.358e-06	4.483	2.691e-07	-5.144	T	T	-4.483	5.144	No	Yes	No
22	6	rs6899650	128306611	128301981	128337810	0.0280286	T	C	PTPRK	0	intronic	16.89	6	4	5	0.0001541	-3.784	3.91e-05	4.113	C	C	3.784	-4.113	No	No	No
23	6	rs6927409	157108163	157089510	157220368	0.0265154	T	C	ARID1B	0	intronic	1.208	5	2	5	0.0001825	3.742	2.516e-06	-4.707	C	C	-3.742	4.707	No	No	No
24	7	rs2237303	21483605	21468640	21581444	0.00503864	A	G	SP4	0	intronic	1.341	6	4	5	1.35e-05	4.352	1.117e-06	-4.87	G	G	-4.352	4.87	No	Yes	No
25	7	rs10243354	44784864	44777556	44935702	0.00482909	T	G	ZMIZ2	3315	intergenic	0.125	6	5	15	1.27e-05	-4.365	2.588e-07	-5.151	G	G	4.365	5.151	Yes	Yes	No
26	7	rs7785241	78117474	78107798	78119109	0.0453398	C	T	MAGI2	0	intronic	2.394	7	1	15	0.000276	-3.637	0.0001105	-3.866	T	T	3.637	3.866	Yes	Yes	No
27	9	rs4977551	19544230	19530883	19601887	0.0312194	A	G	SLC24A2	0	intronic	0.614	7	5	15	3.518e-05	4.137	4.943e-05	-4.058	G	G	-4.137	4.058	No	Yes	No
28	9	rs6475737	23353924	23347464	23356935	0.030484	G	A	SUMO2P2	278179	intergenic	0.993	5	15	15	0.0002312	3.682	5.2e-08	-5.444	A	A	-3.682	5.444	No	Yes	No
29	9	rs295268	86429305	86368660	86663514	0.036507	T	C	GKAP1	0	intronic	7.823	7	5	5	4.303e-12	-6.927	6.913e-05	-3.979	C	C	6.927	3.979	Yes	No	No
30	10	rs10509112	61566000	61536894	61707354	0.020564	C	T	CCDC6	0	intronic	3.994	7	4	4	3.992e-05	-4.108	2.038e-05	4.261	T	T	4.108	-4.261	No	Yes	No
31	10	rs11191116	103555611	103493226	103838497	9.14086e-09	C	T	MGEA5	0	intronic	1.791	5	4	4	5.923e-13	7.202	1.893e-16	-8.229	T	T	-7.202	8.229	No	No	No
32	11	rs1402954	33777334	33735359	33831646	0.0250597	C	T	FBXO3	0	exonic	18.54	7	4	4	0.0001113	-3.865	3.083e-05	4.167	T	T	3.865	-4.167	No	Yes	No
33	11	rs174580	61606642	61542006	61624181	0.0152152	A	G	FADS2	0	intronic	1.302	7	4	4	3.994e-05	-4.108	1.102e-05	4.396	G	G	4.108	-4.396	No	No	No
34	11	rs7938812	112911004	112827048	112938783	0.0322931	T	G	NCAM1	0	intronic	2.331	7	5	15	0.0002555	3.657	1.76e-06	-4.779	G	G	-3.657	4.779	No	Yes	No
35	12	rs10783299	49390677	49390677	49478812	0.00363207	T	C	DDN	0	exonic	9.235	4	1	10	8.364e-06	-4.456	9.603e-13	7.136	C	C	4.456	-7.136	No	No	No
36	12	rs773107	56369506	56368708	56482180	0.042305	A	G	RAB5B	0	intronic	2.967	1f	1	5	0.0004091	-3.534	8.284e-06	4.458	G	G	3.534	-4.458	No	Yes	No
37	12	rs473121	121089739	121053960	121090498	0.0408211	T	C	CABP1	0	intronic	3.999	1f	1	14	0.0003841	-3.551	2.346e-05	4.229	C	C	3.551	-4.229	No	Yes	No
38	14	rs17111366	27017537	26918468	27118376	0.0198368	A	G	NOVA1	0	intronic	0.995	7	4	15	0.0001129	-3.861	6.876e-08	5.394	G	G	3.861	-5.394	No	Yes	No
39	16	rs12921881	7227799	7210882	7262687	0.044311	C	A	RBFOX1	0	intronic	2.257	7	5	15	0.0004455	3.512	1.628e-06	-4.795	A	A	-3.512	4.795	No	No	No
40	16	rs9937737	13902645	13901337	13922289	0.00920209	C	T	U95743.1	29027	intergenic	2.715	7	7	15	2.619e-05	-4.204	4.112e-06	4.606	T	T	4.204	-4.606	No	Yes	No
41	16	rs7186893	24806420	24698903	24879963	0.0390136	G	T	TNRC6A	0	intronic	1.687	7	4	4	0.0003557	-3.571	8.053e-12	6.838	T	T	3.571	-6.838	No	Yes	No
42	16	rs56933819	28940916	28510393	29008079	0.000529815	T	G	RABEP2	0	intronic	3.293	7	5	15	5.885e-07	4.995	1.669e-16	8.244	G	G	-4.995	-8.244	Yes	No	No
43	17	rs3027246	8131223	8036564	8208481	0.0169778	C	T	CTC1	0	UTR3	5.008		3	4	4.934e-05	4.059	1.375e-05	4.348	T	T	-4.059	-4.348	Yes	No	No
44	17	rs11650008	34892731	34825861	34952964	0.047634	C	A	MYO19:PIGW	00:00:00	intronic	1.356	5	1	5	0.0005058	-3.478	3.624e-09	-5.9	A	A	3.478	5.9	Yes	No	No
45	17	rs9913760	46365818	46045484	46503958	0.00865867	T	C	SKAP1	0	intronic	0.045	5	5	14	3.05e-05	4.17	2.209e-06	4.733	C	C	-4.17	-4.733	Yes	No	No
46	17	rs2632519	56429764	56423114	56716381	0.0470731	A	G	BZRAP1-AS1:SUPT4H1	00:00:00	ncRNA_exonic	9.001		1	1	0.0004953	3.483	1.768e-05	-4.292	G	G	-3.483	4.292	No	Yes	No
47	17	rs8075273	61728881	61646000	62013474	0.048203	C	A	MAP3K3	0	intronic	1.601	6	4	5	0.0004801	3.492	4.466e-05	4.082	A	A	-3.492	-4.082	Yes	Yes	No
48	19	rs10422762	36157167	36143992	36253317	0.0442504	G	A	UPK1A	547	upstream	0.002	4	4	5	0.0003659	-3.564	6.453e-05	3.996	A	A	3.564	-3.996	No	No	No
49	20	rs57545942	34183479	34175783	34432670	0.0274569	C	T	FER1L4	0	ncRNA_exonic	4.986	4	4	15	0.0001937	-3.727	2.635e-05	4.203	T	T	3.727	-4.203	No	No	No
50	20	rs7270848	47639737	47432799	47935069	0.0308329	A	G	ARFGEF2	0	intronic	5.379	7	4	4	0.0002357	3.677	1.592e-16	8.249	G	G	-3.677	-8.249	Yes	Yes	No
51	21	rs992875	32045352	32036541	32199016	0.0129528	C	T	KRTAP20-3	29896	intergenic	8.556	5	9	15	3.756e-07	-5.081	7.997e-06	-4.465	T	T	5.081	4.465	Yes	No	No
52	21	rs13339986	40605982	40512918	40719241	0.00389782	T	C	BRWD1	0	intronic	0.949	7	4	5	9.311e-06	4.433	2.801e-11	6.657	C	C	-4.433	-6.657	Yes	Yes	No
53	22	rs743942	38819613	38802979	38854428	0.0378061	G	A	RP3-434P1.6	679	upstream	0.252	5	2	15	0.000213	3.703	7.454e-05	-3.961	A	A	-3.703	3.961	No	Yes	No
54	22	rs139064	40886557	40816749	41021444	0.0362894	C	T	MKL1	0	intronic	0.15	6	4	5	0.0003123	3.605	1.252e-07	5.286	T	T	-3.605	-5.286	Yes	Yes	No

## Sheet: S6
Supplementary Table 6:		Distinct genomic loci associated with childhood absence epilepsy (CAE) and general cognitive ability (COG) at conjFDR<0.05
The most strongly associated lead SNPs in independent genomic loci are shown after merging regions < 250 KB apart into a single locus. ANNOVAR = functional variant classification based on position in or outside of a gene; CADD = Combined Annotation-Dependent depletion score, which predict how deleterious the SNP effect is on protein structure/function (higher scores indicate more deleterious); Re…
locusnum	CHR	LEAD_SNP	LEAD_BP	MinBP	MaxBP	FDR	A1	A2	nearestGene	dist	func	CADD	RDB	minChrState	commonChrState	PVAL_in_CAE	Z_in_CAE	PVAL_in_COG	Z_in_COG	A1_in_CAE	A1_in_COG	Z_recalculated_in_CAE	Z_recalculated_in_COG	ConcordEffect	Novel_in_CAE	Novel_in_COG
1	2	rs13012916	57923006	57917222	57938354	0.0349278	T	G	CTD-2026C7.1	59556	intergenic	1.798	6	5	15	0.0001031	-3.883	3.064e-06	4.666	G	G	3.883	-4.666	No	No	No
2	4	rs16895737	17789420	17785322	18034463	0.0222025	A	C	FAM184B	6284	intergenic	0.55	5	5	15	5.5e-05	-4.033	5.944e-11	-6.545	C	C	4.033	6.545	Yes	Yes	No
3	5	rs421243	113914542	113837198	113995764	0.0182233	G	T	RP11-492A10.1:CTC-313D10.1	00:00:00	ncRNA_intronic	0.056		9	15	2.941e-05	4.178	7.521e-06	-4.478	T	T	-4.178	4.478	No	No	No
4	10	rs16925839	70607861	70480098	70776987	0.0362633	T	C	STOX1	0	intronic	9.42	5	5	15	0.0001088	3.87	2.557e-06	4.704	C	C	-3.87	-4.704	Yes	Yes	No
5	10	rs5003331	103754150	103555611	103807295	0.0191152	G	A	C10orf76	0	intronic	0.3	7	4	4	4.521e-05	4.079	7.496e-10	-6.155	A	A	-4.079	6.155	No	No	No
6	19	rs11666808	18383506	18383506	18408519	0.0496376	C	T	KIAA1683	0	intronic	4.537	3a	5	5	6.333e-05	-4	5.293e-05	-4.042	T	T	4	4.042	Yes	Yes	No
7	21	rs2833066	32112008	32036980	32188411	0.0330718	A	G	KRTAP21-4P	2089	intergenic	3.296	6	9	15	8.772e-05	-3.922	2.353e-05	-4.228	G	G	3.922	4.228	Yes	No	No
8	21	rs12626405	40663121	40513750	40716136	0.0127946	T	G	BRWD1	0	intronic	0.116	6	4	4	2.698e-05	4.198	6.25e-08	5.412	G	G	-4.198	-5.412	Yes	Yes	No
9	22	rs111959380	38818243	38802979	38819944	0.0485757	G	A	RP3-434P1.6	2049	intergenic	2.125	6	5	15	0.000168	3.763	5.486e-06	-4.545	A	A	-3.763	4.545	No	Yes	No

## Sheet: S7
Supplementary Table 8:		Distinct genomic loci associated with juvenile myoclonic epilepsy (JME) and general cognitive ability (COG) at conjFDR<0.05
The most strongly associated lead SNPs in independent genomic loci are shown after merging regions < 250 KB apart into a single locus. ANNOVAR = functional variant classification based on position in or outside of a gene; CADD = Combined Annotation-Dependent depletion score, which predict how deleterious the SNP effect is on protein structure/function (higher scores indicate more deleterious); Re…
locusnum	CHR	LEAD_SNP	LEAD_BP	MinBP	MaxBP	FDR	A1	A2	nearestGene	dist	func	CADD	RDB	minChrState	commonChrState	PVAL_in_JME	Z_in_JME	PVAL_in_COG	Z_in_COG	A1_in_JME	A1_in_COG	Z_recalculated_in_JME	Z_recalculated_in_COG	ConcordEffect	Novel_in_JME	Novel_in_COG
1	2	rs7598861	5830506	5830506	5834249	0.0387367	G	A	AC107057.2:AC108025.2	00:00:00	ncRNA_intronic	1.067	5	1	13	0.0001441	-3.801	2.121e-05	-4.252	A	A	3.801	4.252	Yes	Yes	No
2	2	rs2570497	104441546	104434005	104477280	0.0456558	T	C	AC013727.1	31881	intergenic	0.458		9	15	3.843e-05	-4.117	4.904e-05	4.06	C	C	4.117	-4.06	No	No	No
3	3	rs62256903	52573844	52536514	52838402	0.023152	G	A	SMIM4	0	intronic	0.219	7	4	5	6.704e-05	3.987	1.719e-11	6.728	A	A	-3.987	-6.728	Yes	No	No
4	5	rs387390	113941876	113837198	114021494	0.00827599	T	G	RP11-492A10.1	0	ncRNA_intronic	1.016	7	9	15	1.515e-05	4.326	2.221e-06	-4.732	G	G	-4.326	4.732	No	No	No
5	6	rs2450510	98612792	98518518	98792109	0.022349	G	A	RP11-436D23.1	0	ncRNA_intronic	1.691		9	15	6.379e-05	3.998	2.438e-07	-5.162	A	A	-3.998	5.162	No	Yes	No
6	7	rs4724319	44803286	44784259	44808017	0.019877	A	G	ZMIZ2	0	intronic	7.38	5	4	4	5.421e-05	-4.037	3.626e-07	-5.088	G	G	4.037	5.088	Yes	Yes	No
7	9	rs184457	131940019	131840856	131950030	0.012263	G	A	IER5L:RP11-247A12.2	00:00:00	exonic	23.3	4	1	1	2.861e-05	-4.184	4.168e-10	6.248	A	A	4.184	-6.248	No	Yes	No
8	10	rs11191193	103802408	103493226	103823135	8.68024e-05	A	G	C10orf76	0	intronic	2.596	5	4	5	1.23e-07	5.289	1.287e-15	-7.996	G	G	-5.289	7.996	No	No	No
9	11	rs10750866	57404779	57369008	57654991	0.0149106	A	G	AP000662.4	717	upstream	5.29	5	5	14	3.686e-05	-4.126	7.317e-07	-4.953	G	G	4.126	4.953	Yes	Yes	No
10	11	rs174538	61560081	61542006	61624181	0.0285232	G	A	TMEM258	0	UTR5	14.1	4	1	1	9.073e-05	-3.914	1.124e-05	4.392	A	A	3.914	-4.392	No	No	No
11	13	rs73190749	50115797	50113729	50198851	0.0257917	A	G	RCBTB1	0	intronic	0.207	7	4	5	7.833e-05	3.949	1.39e-05	-4.345	G	G	-3.949	4.345	No	No	No

## Sheet: S8
Supplementary Table 8:	Sign Concordance Test
Sign concordance test for evaluating the effect directions of the lead SNPs for each shared locus. p = p-value, k = total number of concordant SNPs between the discovery and the independent samples, n= total number of SNPs tested, conf_95pc_ = 95% confidence interval, missing_SNPs = number of SNPs that are missing in one or both summary statistics for the given phenotype
phenotype	P	k	n	conf_95pc_low	conf_95pc_high	missing_SNPs
General cognitive ability	1.04177e-14	62	66	0.866657	1	0
Epilepsy	0.0055707	42	63	0.556529	1	3

## Sheet: S9
Supplementary Table 9:		All SNPs jointly associated with 'all epilepsy' (ALL) and general cognitive ability (COG) having a conjFDR <0.10 and an r2≧0.6 with one of the independent significant SNPs with conjFDR<0.05
ANNOVAR = functional variant classification based on position in or outside of a gene; CADD = Combined Annotation-Dependent depletion score, which predict how deleterious the SNP effect is on protein structure/function (higher scores indicate more deleterious); RegulomeDB scores predict likelihood of regulatory functionality (lower scores indicate higher likelihood); IndSignSNP = independent sign…
locusnum	CHR	INDEP_BP	INDEP_SNP	CAND_SNP	CAND_BP	R2	LEAD_SNP	A1	A2	FDR	IndSigSNP	GenomicLocus	nearestGene	dist	func	CADD	RDB	minChrState	commonChrState	posMapFilt	eqtlMapFilt	ciMapFilt	PVAL_in_ALL	Z_in_ALL	PVAL_in_COG	Z_in_COG	A1_in_ALL	A1_in_COG	Z_recalculated_in_ALL	Z_recalculated_in_COG	ConcordEffect
1	1	207770852	rs10158414	rs10127904	207748107	1	rs10158414	G	T	0.0183908	rs10127904	1	CR1:RP11-78B10.2	00:00:00	ncRNA_intronic	0.169	7	4	15	1	0	0	1.48e-05	-4.332	5.297e-06	4.553	G	G	-4.332	4.553	No
1	1	207770852	rs10158414	rs10158414	207770852	1	rs10158414	C	T	0.00947557	rs10127904	1	CR1:RP11-78B10.2	00:00:00	ncRNA_intronic	1.376	6	4	15	1	0	0	9.97e-06	-4.418	1.641e-06	4.793	C	C	-4.418	4.793	No
1	1	207770852	rs10158414	rs17259038	207773902	0.995545	rs10158414	G	A	0.0234522	rs10127904	1	CR1:RP11-78B10.2	00:00:00	ncRNA_intronic	5.651	5	4	15	1	0	0	7.178e-06	-4.488	8.32e-06	4.457	G	G	-4.488	4.457	No
1	1	207770852	rs10158414	rs34070762	207772608	1	rs10158414	G	A	0.0113081	rs10127904	1	CR1:RP11-78B10.2	00:00:00	ncRNA_intronic	4.899	5	4	15	1	0	0	9.928e-06	-4.419	2.237e-06	4.731	G	G	-4.419	4.731	No
1	1	207770852	rs10158414	rs34386700	207767671	1	rs10158414	T	C	0.0139951	rs10127904	1	CR1:RP11-78B10.2	00:00:00	ncRNA_intronic	8.994	7	4	15	1	0	0	9.677e-06	-4.424	3.252e-06	4.654	T	T	-4.424	4.654	No
2	2	57017445	rs976365	rs976365	57017445	1	rs976365	A	C	0.0341708	rs11125661	2	AC008173.1	39746	intergenic	1.245	7	9	15	0	0	0	5.216e-05	-4.046	1.712e-05	4.3	A	A	-4.046	4.3	No
3	2	57923006	rs13012916	rs13012916	57923006	1	rs13012916	G	T	0.0134978	rs9789400	3	CTD-2026C7.1	59556	intergenic	1.798	6	5	15	0	0	0	2.969e-07	-5.125	3.064e-06	4.666	G	G	-5.125	4.666	No
3	2	57923006	rs13012916	rs35577149	57931347	0.908463	rs13012916	C	T	0.0455394	rs9789400	3	CTD-2026C7.1	51215	intergenic	11.39	7	4	15	0	0	0	8.505e-09	-5.758	3.04e-05	4.17	C	C	-5.758	4.17	No
3	2	57923006	rs13012916	rs9789400	57917222	0.965229	rs13012916	T	C	0.0267006	rs9789400	3	CTD-2026C7.1	65340	intergenic	10.08	6	5	15	0	0	0	3.717e-07	-5.083	1.059e-05	4.405	T	T	-5.083	4.405	No
4	2	100906323	rs7559464	rs2309822	100900406	0.995673	rs7559464	G	A	0.0383715	rs7559464	4	LONRF2	0	UTR3	0.16	2b	1	15	1	0	0	7.689e-05	3.954	1.31e-10	-6.426	G	G	3.954	-6.426	No
4	2	100906323	rs7559464	rs2309823	100901557	0.995673	rs7559464	C	T	0.0388512	rs7559464	4	LONRF2	0	intronic	0.163	3a	4	5	1	0	0	7.834e-05	3.949	1.443e-10	-6.411	C	C	3.949	-6.411	No
4	2	100906323	rs7559464	rs2309824	100901661	0.995673	rs7559464	G	A	0.0355265	rs7559464	4	LONRF2	0	intronic	1.777	4	4	5	1	0	0	6.842e-05	3.982	1.208e-10	-6.438	G	G	3.982	-6.438	No
4	2	100906323	rs7559464	rs7559464	100906323	1	rs7559464	A	G	0.0252801	rs7559464	4	LONRF2	0	intronic	2.334	7	4	5	1	0	0	4.152e-05	4.099	2.999e-10	-6.299	A	A	4.099	-6.299	No
4	2	100906323	rs7559464	rs7562372	100906331	0.929211	rs7559464	T	C	0.0459601	rs7559464	4	LONRF2	0	intronic	2.815	7	4	5	1	0	0	0.000102	3.886	1.536e-10	-6.402	T	T	3.886	-6.402	No
4	2	100906323	rs7559464	rs7588623	100913361	0.916214	rs7559464	T	C	0.0487485	rs7559464	4	LONRF2	0	intronic	2.533	5	4	15	1	0	0	0.0001122	3.863	3.118e-11	-6.641	T	T	3.863	-6.641	No
5	2	113457915	rs2222131	rs2222131	113457915	1	rs2222131	T	G	0.0493167	rs10211073	5	NT5DC4	21147	intergenic	3.345	NA	2	15	0	0	0	0.0001144	3.858	3.567e-05	-4.134	T	T	3.858	-4.134	No
6	4	103213362	rs173048	rs173048	103213362	1	rs173048	C	A	0.0385114	rs233815	6	SLC39A8	0	intronic	4.517	6	4	15	1	0	0	7.731e-05	3.953	2.455e-07	-5.161	C	C	3.953	-5.161	No
7	5	60960727	rs36033	rs36033	60960727	1	rs36033	C	T	0.0321898	rs36033	7	C5orf64:RP11-2O17.2	00:00:00	ncRNA_intronic	9.923	7	5	15	1	0	0	5.894e-05	4.017	1.017e-08	-5.728	C	C	4.017	-5.728	No
7	5	60960727	rs36033	rs414976	60965517	0.991489	rs36033	A	C	0.041738	rs36033	7	C5orf64:RP11-2O17.2	00:00:00	ncRNA_intronic	0.45	5	2	15	1	0	0	8.766e-05	3.922	1.04e-08	-5.724	A	A	3.922	-5.724	No
8	10	103802408	rs11191193	rs1044258	103605714	0.974671	rs11191193	C	T	9.90002e-06	rs2305191	8	C10orf76	0	UTR3	9.092	5	4	5	1	0	0	4.045e-09	5.882	8.079e-16	-8.053	C	C	5.882	-8.053	No
8	10	103510393	rs10883688	rs10466173	103592163	0.730022	rs11191193	A	G	0.0298451	rs10748815	8	KCNIP2	0	intronic	5.399	5	5	5	1	0	0	5.275e-05	-4.043	1.422e-11	6.756	A	A	-4.043	6.756	No
8	10	103510393	rs10883688	rs10786648	103521325	0.730022	rs11191193	T	C	0.0186303	rs10748815	8	FGF8	8573	intergenic	2.533	5	5	14	1	0	0	2.704e-05	-4.197	2.139e-11	6.696	T	T	-4.197	6.696	No
8	10	103510393	rs10883688	rs10786652	103668286	0.73236	rs11191193	C	A	0.0397151	rs10748815	8	C10orf76	0	intronic	0.983	4	2	5	1	0	0	8.102e-05	-3.941	6.666e-11	6.528	C	C	-3.941	6.528	No
8	10	103510393	rs10883688	rs10883688	103510393	1	rs11191193	A	C	0.00195963	rs4466759	8	FGF8	19505	intergenic	11.17	7	5	14	0	0	0	1.669e-06	-4.79	2.546e-12	7.001	A	A	-4.79	7.001	No
8	10	103802408	rs11191193	rs10883689	103586356	0.710942	rs11191193	A	G	0.000494277	rs10883695	8	KCNIP2-AS1:KCNIP2	00:00:00	ncRNA_intronic	11.82	2b	4	5	1	0	0	3.456e-07	5.097	4.811e-10	-6.225	A	A	5.097	-6.225	No
8	10	103802408	rs11191193	rs10883695	103690999	0.720796	rs11191193	A	G	0.000235293	rs10883695	8	C10orf76	0	intronic	4.054	5	4	5	1	0	0	1.49e-07	5.254	7.195e-10	-6.162	A	A	5.254	-6.162	No
8	10	103802408	rs11191193	rs10883701	103747138	0.720913	rs11191193	A	G	0.000394064	rs10883695	8	C10orf76	0	intronic	1.086	5	4	4	1	0	0	2.673e-07	5.145	4.482e-10	-6.236	A	A	5.145	-6.236	No
8	10	103510393	rs10883688	rs11191105	103494412	0.749341	rs11191193	C	A	0.00775842	rs10748815	8	RP11-190J1.3	26253	intergenic	0.618	7	5	14	0	0	0	8.678e-06	-4.448	6.397e-10	6.18	C	C	-4.448	6.18	No
8	10	103802408	rs11191193	rs11191116	103555611	0.974817	rs11191193	T	C	1.15982e-05	rs2305191	8	MGEA5	0	intronic	1.791	5	4	4	1	0	0	4.853e-09	5.852	1.893e-16	-8.229	T	T	5.852	-8.229	No
8	10	103510393	rs10883688	rs11191118	103573222	0.645679	rs11191193	T	C	0.0143482	rs10748815	8	MGEA5	0	intronic	3.501	6	1	5	1	0	0	1.909e-05	-4.275	1.295e-11	6.769	T	T	-4.275	6.769	No
8	10	103802408	rs11191193	rs11191123	103585122	0.715799	rs11191193	T	G	0.000267318	rs10883695	8	KCNIP2-AS1	0	ncRNA_intronic	1.487	6	2	5	1	0	0	1.73e-07	5.226	2.691e-10	-6.316	T	T	5.226	-6.316	No
8	10	103802408	rs11191193	rs11191127	103597354	0.715096	rs11191193	T	C	0.000256254	rs10883695	8	KCNIP2	0	intronic	1.423	4	5	5	1	0	0	1.643e-07	5.236	1.305e-10	-6.427	T	T	5.236	-6.427	No
8	10	103510393	rs10883688	rs11191129	103606543	0.725125	rs11191193	T	C	0.0214107	rs10748815	8	C10orf76	0	UTR3	10.74	7	4	5	1	0	0	3.289e-05	-4.153	9.85e-11	6.469	T	T	-4.153	6.469	No
8	10	103802408	rs11191193	rs11191148	103674102	0.695961	rs11191193	A	G	8.16149e-05	rs10883695	8	C10orf76	0	intronic	0.075	7	4	5	1	0	0	4.482e-08	5.471	5.153e-10	-6.214	A	A	5.471	-6.214	No
8	10	103802408	rs11191193	rs11191149	103677961	0.71222	rs11191193	A	C	0.00035983	rs10883695	8	C10orf76	0	intronic	0.589	6	4	5	1	0	0	2.417e-07	5.164	2.584e-10	-6.322	A	A	5.164	-6.322	No
8	10	103802408	rs11191193	rs11191154	103697054	0.727204	rs11191193	T	C	0.00023985	rs10883695	8	C10orf76	0	intronic	0.798	7	4	5	1	0	0	1.522e-07	5.25	3.876e-10	-6.259	T	T	5.25	-6.259	No
8	10	103802408	rs11191193	rs11191156	103702763	0.987217	rs11191193	G	A	1.29685e-05	rs2305191	8	C10orf76	0	intronic	7.06	6	4	5	1	0	0	5.511e-09	5.831	2.852e-15	-7.897	G	G	5.831	-7.897	No
8	10	103802408	rs11191193	rs11191157	103703929	0.732181	rs11191193	A	G	0.000203371	rs10883695	8	C10orf76	0	intronic	0.369	7	5	5	1	0	0	1.264e-07	5.284	9.677e-10	-6.115	A	A	5.284	-6.115	No
8	10	103802408	rs11191193	rs11191159	103711274	0.732181	rs11191193	A	G	0.000248953	rs10883695	8	C10orf76	0	intronic	5.1	6	4	5	1	0	0	1.588e-07	5.242	4.827e-10	-6.225	A	A	5.242	-6.225	No
8	10	103802408	rs11191193	rs11191160	103719913	0.732181	rs11191193	T	C	0.000256254	rs10883695	8	C10orf76	0	intronic	2.494	7	4	5	1	0	0	1.643e-07	5.236	4.677e-10	-6.23	T	T	5.236	-6.23	No
8	10	103802408	rs11191193	rs11191162	103732143	0.732181	rs11191193	A	G	0.000284574	rs10883695	8	C10orf76	0	intronic	1.905	5	2	4	1	0	0	1.853e-07	5.213	2.89e-10	-6.305	A	A	5.213	-6.305	No
8	10	103802408	rs11191193	rs11191170	103749743	0.735104	rs11191193	G	A	0.000237299	rs10883695	8	C10orf76	0	intronic	4.11	5	4	4	1	0	0	1.504e-07	5.252	6.463e-10	-6.179	G	G	5.252	-6.179	No
8	10	103510393	rs10883688	rs11191174	103759521	0.730022	rs11191193	A	G	0.0468638	rs10748815	8	C10orf76	0	intronic	2.19	7	4	5	1	0	0	0.0001052	-3.878	5.888e-11	6.547	A	A	-3.878	6.547	No
8	10	103802408	rs11191193	rs11191189	103798260	0.732181	rs11191193	G	A	0.000225126	rs10883695	8	C10orf76	0	intronic	8.67	5	4	4	1	0	0	1.421e-07	5.263	4.738e-10	-6.228	G	G	5.263	-6.228	No
8	10	103802408	rs11191193	rs11191193	103802408	1	rs11191193	G	A	6.81323e-06	rs2305191	8	C10orf76	0	intronic	2.596	5	4	5	1	0	0	2.658e-09	5.951	1.287e-15	-7.996	G	G	5.951	-7.996	No
8	10	103802408	rs11191193	rs11191196	103807295	0.735104	rs11191193	A	G	0.000413232	rs10883695	8	C10orf76	0	intronic	1.775	7	5	5	1	0	0	2.828e-07	5.135	2.676e-10	-6.316	A	A	5.135	-6.316	No
8	10	103802408	rs11191193	rs12257791	103635878	0.70734	rs11191193	T	C	0.000488543	rs10883695	8	C10orf76	0	intronic	0.349	6	4	5	1	0	0	3.41e-07	5.099	2.781e-10	-6.311	T	T	5.099	-6.311	No
8	10	103802408	rs11191193	rs12359517	103714782	0.732181	rs11191193	T	C	0.000235581	rs10883695	8	C10orf76	0	intronic	0.253	7	4	4	1	0	0	1.492e-07	5.254	5.103e-10	-6.216	T	T	5.254	-6.216	No
8	10	103802408	rs11191193	rs12413444	103603162	0.71222	rs11191193	T	G	0.000234861	rs10883695	8	KCNIP2	0	intronic	13.85	4	1	5	1	0	0	1.487e-07	5.254	1.328e-10	-6.424	T	T	5.254	-6.424	No
8	10	103510393	rs10883688	rs1348870	103537545	0.737566	rs11191193	G	A	0.0124571	rs10748815	8	FGF8	1690	intergenic	5.313	NA	4	13	1	0	0	1.582e-05	-4.317	1.219e-11	6.778	G	G	-4.317	6.778	No
8	10	103510393	rs10883688	rs1562364	103588734	0.730022	rs11191193	A	G	0.0218541	rs10748815	8	KCNIP2	0	intronic	2.823	NA	1	5	1	0	0	3.378e-05	-4.146	1.672e-11	6.732	A	A	-4.146	6.732	No
8	10	103802408	rs11191193	rs2305191	103560333	0.77366	rs11191193	T	C	0.000154401	rs2305191	8	MGEA5	0	intronic	1.28	NA	4	4	1	0	0	9.232e-08	5.341	4.468e-13	-7.241	T	T	5.341	-7.241	No
8	10	103802408	rs11191193	rs2305192	103560321	0.97902	rs11191193	C	T	2.07908e-05	rs2305191	8	MGEA5	0	intronic	10.04	NA	4	4	1	0	0	9.447e-09	5.74	2.882e-16	-8.178	C	C	5.74	-8.178	No
8	10	103802408	rs11191193	rs34642364	103741725	0.735104	rs11191193	A	G	0.000184895	rs10883695	8	C10orf76	0	intronic	1.322	6	4	5	1	0	0	1.134e-07	5.304	4.078e-10	-6.251	A	A	5.304	-6.251	No
8	10	103802408	rs11191193	rs35205878	103743133	0.735104	rs11191193	A	G	0.000174369	rs10883695	8	C10orf76	0	intronic	0.047	7	4	5	1	0	0	1.066e-07	5.315	3.82e-10	-6.261	A	A	5.315	-6.261	No
8	10	103510393	rs10883688	rs35960171	103577488	0.730022	rs11191193	A	G	0.0208357	rs10748815	8	MGEA5	0	intronic	0.846	4	1	1	1	0	0	3.16e-05	-4.162	1.488e-11	6.749	A	A	-4.162	6.749	No
8	10	103802408	rs11191193	rs3781299	103590594	0.710219	rs11191193	A	C	0.000404832	rs10883695	8	KCNIP2	0	intronic	0.606	NA	1	2	1	0	0	2.759e-07	5.139	4.965e-10	-6.22	A	A	5.139	-6.22	No
8	10	103510393	rs10883688	rs3802682	103721210	0.730022	rs11191193	A	C	0.0350673	rs10748815	8	C10orf76	0	intronic	2.095	NA	2	5	1	0	0	6.703e-05	-3.987	6.495e-11	6.532	A	A	-3.987	6.532	No
8	10	103510393	rs10883688	rs3922860	103729590	0.705123	rs11191193	C	T	0.0440736	rs10748815	8	C10orf76	0	intronic	16.12	NA	2	5	1	0	0	9.563e-05	-3.901	3.824e-10	6.261	C	C	-3.901	6.261	No
8	10	103510393	rs10883688	rs4291608	103756750	0.643897	rs11191193	A	G	0.0350339	rs10748815	8	C10orf76	0	intronic	1.936	6	4	5	1	0	0	6.693e-05	-3.987	3.491e-11	6.624	A	A	-3.987	6.624	No
8	10	103510393	rs10883688	rs4408248	103495250	0.954801	rs11191193	A	G	0.00450316	rs4466759	8	RP11-190J1.3	27091	intergenic	0.141	7	5	14	0	0	0	4.447e-06	-4.589	5.002e-11	6.571	A	A	-4.589	6.571	No
8	10	103510393	rs10883688	rs4526716	103632607	0.73236	rs11191193	T	C	0.0236684	rs10748815	8	C10orf76	0	intronic	1.943	6	4	5	1	0	0	3.768e-05	-4.121	6.69e-11	6.527	T	T	-4.121	6.527	No
8	10	103510393	rs10883688	rs4919593	103540518	0.737566	rs11191193	A	C	0.00881451	rs10748815	8	NPM3	563	downstream	9.611	5	2	7	1	0	0	1.014e-05	-4.414	1.048e-11	6.8	A	A	-4.414	6.8	No
8	10	103510393	rs10883688	rs4919595	103564231	0.730022	rs11191193	T	C	0.0228926	rs10748815	8	MGEA5	0	intronic	0.157	7	4	4	1	0	0	3.596e-05	-4.132	1.147e-11	6.787	T	T	-4.132	6.787	No
8	10	103802408	rs11191193	rs5003331	103754150	0.735104	rs11191193	A	G	0.000133772	rs10883695	8	C10orf76	0	intronic	0.3	7	4	4	1	0	0	7.884e-08	5.37	7.496e-10	-6.155	A	A	5.37	-6.155	No
8	10	103510393	rs10883688	rs5028519	103498216	0.646555	rs11191193	G	A	0.00442244	rs10748815	8	RP11-190J1.3	30057	intergenic	12.26	6	13	14	0	0	0	4.355e-06	-4.594	3.215e-10	6.288	G	G	-4.594	6.288	No
8	10	103510393	rs10883688	rs6584467	103748333	0.645679	rs11191193	G	A	0.0435395	rs10748815	8	C10orf76	0	intronic	0.277	6	4	4	1	0	0	9.39e-05	-3.906	4.924e-11	6.573	G	G	-3.906	6.573	No
8	10	103510393	rs10883688	rs6584469	103765213	0.730022	rs11191193	T	C	0.0491885	rs10748815	8	C10orf76	0	intronic	5.169	6	4	5	1	0	0	0.0001139	-3.859	6.835e-11	6.524	T	T	-3.859	6.524	No
8	10	103510393	rs10883688	rs7077446	103501765	0.983224	rs11191193	T	G	0.00322622	rs4466759	8	FGF8	28133	intergenic	6.432	6	13	14	0	0	0	2.998e-06	-4.671	7.419e-12	6.849	T	T	-4.671	6.849	No
8	10	103802408	rs11191193	rs7350429	103765790	0.735104	rs11191193	G	A	0.000150404	rs10883695	8	C10orf76	0	intronic	6.378	6	4	4	1	0	0	8.963e-08	5.347	4.432e-10	-6.238	G	G	5.347	-6.238	No
8	10	103510393	rs10883688	rs749694	103519784	0.983224	rs11191193	A	G	0.00283431	rs4466759	8	FGF8	10114	intergenic	3.123	5	5	14	0	0	0	2.57e-06	-4.702	1.765e-13	7.365	A	A	-4.702	7.365	No
8	10	103510393	rs10883688	rs7901209	103754185	0.730022	rs11191193	A	C	0.0480091	rs10748815	8	C10orf76	0	intronic	5.605	7	4	4	1	0	0	0.0001094	-3.869	4.161e-11	6.598	A	A	-3.869	6.598	No
8	10	103510393	rs10883688	rs7918809	103580016	0.730022	rs11191193	A	G	0.0257696	rs10748815	8	KCNIP2-AS1	0	ncRNA_intronic	6.545	5	2	5	1	0	0	4.273e-05	-4.092	1.621e-11	6.737	A	A	-4.092	6.737	No
9	16	7232872	rs12919418	rs11642417	7230346	0.975954	rs12919418	G	A	0.0196742	rs17646192	9	RBFOX1	0	intronic	4.372	7	5	15	1	0	0	2.911e-05	4.18	1.262e-06	-4.846	G	G	4.18	-4.846	No
9	16	7232872	rs12919418	rs12917787	7219925	0.942735	rs12919418	G	A	0.0427885	rs17646192	9	RBFOX1	0	intronic	2.289	6	9	15	1	0	0	9.132e-05	3.913	3.985e-07	-5.07	G	G	3.913	-5.07	No
9	16	7232872	rs12919418	rs12919418	7232872	1	rs12919418	T	G	0.0108328	rs17646192	9	RBFOX1	0	intronic	1.821	5	5	15	1	0	0	1.318e-05	4.357	1.027e-06	-4.886	T	T	4.357	-4.886	No
9	16	7232872	rs12919418	rs12921733	7220159	0.942735	rs12919418	G	A	0.0353756	rs17646192	9	RBFOX1	0	intronic	0.484	7	9	15	1	0	0	6.796e-05	3.983	8.883e-07	-4.915	G	G	3.983	-4.915	No
9	16	7232872	rs12919418	rs12921881	7227799	0.956873	rs12919418	A	C	0.0341301	rs17646192	9	RBFOX1	0	intronic	2.257	7	5	15	1	0	0	6.428e-05	3.997	1.628e-06	-4.795	A	A	3.997	-4.795	No
9	16	7232872	rs12919418	rs12922217	7227975	0.971145	rs12919418	T	C	0.0212549	rs17646192	9	RBFOX1	0	intronic	0.279	7	5	15	1	0	0	3.255e-05	4.155	2.519e-06	-4.707	T	T	4.155	-4.707	No
9	16	7232872	rs12919418	rs17646192	7210882	0.814587	rs12919418	A	G	0.037533	rs17646192	9	RBFOX1	0	intronic	6.487	7	5	15	1	0	0	3.976e-05	4.109	2.055e-05	-4.259	A	A	4.109	-4.259	No
9	16	7232872	rs12919418	rs2222893	7223669	0.928721	rs12919418	C	T	0.0248875	rs17646192	9	RBFOX1	0	intronic	16.57	7	5	15	1	0	0	4.055e-05	4.104	1.331e-06	-4.835	C	C	4.104	-4.835	No
9	16	7232872	rs12919418	rs7194727	7227735	0.966375	rs12919418	C	T	0.0220981	rs17646192	9	RBFOX1	0	intronic	14.29	6	5	15	1	0	0	3.428e-05	4.143	1.894e-06	-4.764	C	C	4.143	-4.764	No
10	16	28980531	rs11150675	rs11150675	28980531	1	rs11150675	A	G	0.0313939	rs62037422	10	NFATC2IP	2112	intergenic	0.714	5	5	5	1	0	0	5.688e-05	4.025	6.661e-14	7.494	A	A	4.025	7.494	Yes
10	16	28980531	rs11150675	rs12449272	28962755	0.954168	rs11150675	A	G	0.0440767	rs62037422	10	NFATC2IP	0	intronic	13.14	4	1	1	1	0	0	9.564e-05	3.901	1.136e-14	7.723	A	A	3.901	7.723	Yes
10	16	28980531	rs11150675	rs35979293	28944700	0.877149	rs11150675	T	G	0.0389657	rs62037422	10	RABEP2:CD19	00:00:00	exonic	0.627	5	1	15	1	0	0	7.869e-05	3.948	2.783e-16	8.182	T	T	3.948	8.182	Yes
10	16	28980531	rs11150675	rs4788111	28980693	1	rs11150675	G	T	0.0347581	rs62037422	10	NFATC2IP	2274	intergenic	4.189	1f	5	5	1	0	0	6.611e-05	3.99	4.478e-14	7.546	G	G	3.99	7.546	Yes
10	16	28980531	rs11150675	rs62037422	28963012	0.958725	rs11150675	C	T	0.0462739	rs62037422	10	NFATC2IP	0	intronic	7.305	4	1	2	1	0	0	0.0001031	3.883	7.535e-15	7.775	C	C	3.883	7.775	Yes
11	20	33825378	rs12479765	rs12479765	33825378	1	rs12479765	A	G	0.0292379	rs34613590	11	EDEM2:MMP24-AS1:MMP24	00:00:00	ncRNA_intronic	4.661	5	4	5	1	0	0	4.414e-05	-4.085	1.268e-05	4.365	A	A	-4.085	4.365	No
11	20	33825378	rs12479765	rs34613590	33817219	0.974521	rs12479765	A	C	0.044043	rs34613590	11	EDEM2:MMP24-AS1:MMP24	00:00:00	ncRNA_intronic	1.829	6	5	14	1	0	0	9.553e-05	-3.902	1.998e-05	4.265	A	A	-3.902	4.265	No
11	20	33825378	rs12479765	rs3764733	33834708	0.987252	rs12479765	A	G	0.0302874	rs34613590	11	EDEM2:MMP24-AS1:MMP24	00:00:00	exonic	17.04	NA	4	15	1	0	0	5.397e-05	-4.038	1.254e-05	4.368	A	A	-4.038	4.368	No

[truncated: 8 more sheets: S10, S11, S12, S13, S14, S15, S16, S17]
